# Supplementary material for: Data-Driven and Machine-Learning Methods to Project Coronavirus Disease 2019 Pandemic Trend in Eastern Mediterranean
Source: Front Public Health. 2021 May 13;9:602353. doi: 10.3389/fpubh.2021.602353 (PMC8158576; doi:10.3389/fpubh.2021.602353)
Supplement: Supplementary Table 1 — Machine-learning methods to forecast the trend of COVID-19. [file Table_1.XLSX]

## Sheet: Sheet1
Cuntry	Date	yhat	yhat_lower	yhat_upper
Iran	2021-07-01	2412664	1814188	3003514
	2021-08-13	2693448	1799289	3630919
Saudi Arabia	2021-07-01	401686	176866	616239
	2021-08-13	410981	59156.1	763791
Pakistan	2021-07-01	821827	488304	1187503
	2021-08-13	901944	344972	1415126
Iraq	2021-07-01	815099	649879	974025
	2021-08-13	867794	616828	1125184
Qatar	2021-07-01	195683	104006	289519
	2021-08-13	207911	73118.8	339932
Egypt	2021-07-01	288755	207802	368842
	2021-08-13	324326	196262	448602
Abbreviations: yhat,The predict ML method assign each row day in future a predicted value which it names yhat; Yhat_lower and Yhat_upper, The upper and lower yhat of the prediction based on 95% prediction Interval.
